# Supplementary material for: Severe experimental folate deficiency in a human subject – a longitudinal study of biochemical and haematological responses as megaloblastic anaemia develops
Source: Springerplus. 2014 Sep 23;3:442. doi: 10.1186/2193-1801-3-442 (PMC4190280; doi:10.1186/2193-1801-3-442)
Supplement: Supplementary file 2 — Additional file 2: Red-cell Survival Time, tables and charts. (XLSX 88 KB) [file 40064_2014_1258_MOESM2_ESM.xlsx]

## Sheet: INDEX
	File: Red-cell Survival Time
	Author: Paul Henry Golding
	Date: 02 march 2014
	TABLES
	DESCRIPTION	TAB
	Red Cell Survival Probability Calculation Table - A	T1
	Red Cell Survival Probability Calculation Table - B	T2
	Red Cell Survival Minimum Sample Size Calculation Table	T3

## Sheet: T1
Red Cell Survival Probability Calculation Table - A
Day #	# SD	Pn	D			ENTER Mean →	122
						ENTER SD →	23
0	-5.30435	7.76823e-07	5.65383e-08
7	-5	3.72665e-06	2.86652e-07
14	-4.69565	1.62963e-05	1.32879e-06
21	-4.3913	6.49575e-05	5.63363e-06
28	-4.08696	0.000236017	2.18534e-05
35	-3.78261	0.000781681	7.75966e-05
42	-3.47826	0.00235987	0.000252339
49	-3.17391	0.00649409	0.000751994
56	-2.86957	0.01629	0.00205518
63	-2.56522	0.0372475	0.00515556
70	-2.26087	0.0776328	0.0118837
77	-1.95652	0.147491	0.0252019
84	-1.65217	0.255422	0.0492496
91	-1.34783	0.403202	0.0888572
98	-1.04348	0.580176	0.148363
105	-0.73913	0.760973	0.229914
112	-0.434783	0.909811	0.33186
119	-0.130435	0.991529	0.448111
126	0.173913	0.984991	0.569033
133	0.478261	0.891931	0.683768
140	0.782609	0.736211	0.783072
147	1.08696	0.553919	0.861472
154	1.3913	0.379894	0.917933
161	1.69565	0.237493	0.955024
168	2	0.135335	0.97725
175	2.30435	0.0702982	0.989398
182	2.6087	0.0332851	0.995456
189	2.91304	0.0143657	0.99821
196	3.21739	0.00565167	0.999353
203	3.52174	0.00202675	0.999786
210	3.82609	0.000662513	0.999935
217	4.13043	0.000197406	0.999982
224	4.43478	5.36168e-05	0.999995
231	4.73913	1.32743e-05	0.999999
238	5.04348	2.99569e-06	1
245	5.34783	6.16245e-07	1
252	5.65217	1.15553e-07	1
259	5.95652	1.97507e-08	1
266	6.26087	3.07721e-09	1
273	6.56522	4.37021e-10	1					REFERENCES
280	6.86957	5.65745e-11	1
287	7.17391	6.67592e-12	1					A. References - Red Cell Survival Time
294	7.47826	7.18082e-13	1
301	7.78261	7.04059e-14	1					A1. Simplification of the end-alveolar carbon monoxide technique to assess erythrocyte survival, Julie K Furne et al
308	8.08696	6.29241e-15	1					The Journal of Laboratory and Clinical Medicine, Volume 142, Issue 1 , Pages 52-57, July 2003
315	8.3913	5.12621e-16	1					http://www.journals.elsevierhealth.com/periodicals/ymlc/article/S0022-2143(03)00086-6/abstract
322	8.69565	3.8067e-17	1
329	9	2.57676e-18	1					A2. Use of breath carbon monoxide measurements to assess erythrocyte survival in subjects with chronic diseases
336	9.30435	1.5899e-19	1					Benjamin L. Mitlyng et al, American Journal of Hematology, 81: 432–438.
343	9.6087	8.9421e-21	1					http://onlinelibrary.wiley.com/doi/10.1002/ajh.20644/abstract
350	9.91304	4.58439e-22	1
357	10.2174	2.14237e-23	1
364	10.5217	9.12602e-23	1					B. References - Statistics
371	10.8261	3.54356e-24	1
378	11.1304	1.25421e-25	1					B1. Wolfram Math World Confidence Intervals
385	11.4348	4.04645e-27	1					http://mathworld.wolfram.com/ConfidenceInterval.html
								B2. Wolfram Math World Normal Distribution
NOTES								http://mathworld.wolfram.com/NormalDistribution.html
Data Source
From References A1 and A2:
Mean red blood cell survival time = 122 days
One Standard Deviation for red blood cell survival time = 23 days
Interpretation of Mean and Standard Deviation Data
See Reference B1
Calculation of P
From Reference B2, equation 1:
P = 1 / (Mean * SQRT (2 * PI)) * EXP -((x - u)^2 / (2 * SD^2))
Normalising to 1.00 and substituting for x = Day #: and u = Mean
Pn =(EXP(-(((Day # - Mean)^2)/(2*SD^2))))
Calculation of D
From Reference B2, equation 10:
D = 1/2 [1 + erf((x - u) / (SD * SQRT(2)))
Normalising to 1.00, and substituting for x = Day #: and u = Mean
D = 0.50 *ERFC(ABS(#SD)/(SQRT(2)))			for Day # < Mean
D = 1.00 - 0.50 *ERFC(ABS(#SD)/(SQRT(2)))			for Day # > Mean
where:
Day # = Day number since commencement of folate-deficient diet
SD = # days in one Standard Deviation, as given by References A1 and A2
# SD = Number of Standard Deviations of Day # from Mean = (Day # - Mean) / SD
Mean = mean lifetime of blood cells, as given by References A1 and A2
Pn = Normalised Probability for red cell survival
D = Cumulative Probability P = Probability (Day # > Red Cell Survival Time)

## Sheet: T2
Red Cell Survival Probability Calculation Table - B
Day #	# SD	p			ENTER Mean →	122
					ENTER SD →	23
0	-5.30435	1
7	-5	1
14	-4.69565	0.999999
21	-4.3913	0.999994
28	-4.08696	0.999978
35	-3.78261	0.999922
42	-3.47826	0.999748
49	-3.17391	0.999248
56	-2.86957	0.997945
63	-2.56522	0.994844
70	-2.26087	0.988116
77	-1.95652	0.974798
84	-1.65217	0.95075
91	-1.34783	0.911143
98	-1.04348	0.851637
105	-0.73913	0.770086
112	-0.434783	0.66814
119	-0.130435	0.551889
126	0.173913	0.430967
133	0.478261	0.316232
140	0.782609	0.216928
147	1.08696	0.138528
154	1.3913	0.0820666
161	1.69565	0.0449759
168	2	0.0227501
175	2.30435	0.0106016
182	2.6087	0.0045444
189	2.91304	0.00178962
196	3.21739	0.00064681
203	3.52174	0.000214363
210	3.82609	6.50982e-05
217	4.13043	1.81039e-05
224	4.43478	4.60826e-06
231	4.73913	1.07319e-06
238	5.04348	2.28572e-07
245	5.34783	4.45085e-08
252	5.65217	7.92156e-09
259	5.95652	1.28831e-09
266	6.26087	1.91418e-10
273	6.56522	2.59785e-11
280	6.86957	3.21989e-12
287	7.17391	3.6442e-13					REFERENCES
294	7.47826	3.76563e-14
301	7.78261	3.55221e-15					A. References - Red Cell Survival Time
308	8.08696	3.0587e-16
315	8.3913	2.40389e-17					A1. Simplification of the end-alveolar carbon monoxide technique to assess erythrocyte survival, Julie K Furne et al
322	8.69565	1.72422e-18					The Journal of Laboratory and Clinical Medicine, Volume 142, Issue 1 , Pages 52-57, July 2003
329	9	1.12859e-19					http://www.journals.elsevierhealth.com/periodicals/ymlc/article/S0022-2143(03)00086-6/abstract
336	9.30435	6.74086e-21
343	9.6087	3.67369e-22					A2. Use of breath carbon monoxide measurements to assess erythrocyte survival in subjects with chronic diseases
350	9.91304	1.82672e-23					Benjamin L. Mitlyng et al, American Journal of Hematology, 81: 432–438.
357	10.2174	8.28706e-25					http://onlinelibrary.wiley.com/doi/10.1002/ajh.20644/abstract
364	10.5217	3.42978e-26
371	10.8261	1.29494e-27
378	11.1304	4.45997e-29					B. References - Statistics
385	11.4348	1.40119e-30
							B1. Wolfram Math World Confidence Intervals
							http://mathworld.wolfram.com/ConfidenceInterval.html
NOTES
							B2. Wolfram Math World Normal Distribution
Data Source							http://mathworld.wolfram.com/NormalDistribution.html
From References A1 and A2:
					for x > u
Mean red blood cell survival time = 122 days					for x < u
One Standard Deviation for red blood cell survival time = 23 days
Interpretation of Mean and Standard Deviation Data
See Reference B1
Calculation of p
From Reference B2, equation 10:
p = 1/2 [1 + erf((x - u) / (SD * SQRT(2)))
Substituting for x = Day #: and u = Mean
p = (1/2) *ERFC(ABS(#SD)/(SQRT(2)))
p = 1 - (1/2) *ERFC(ABS(#SD)/(SQRT(2)))
where:
p = Probability Red Cell Survival Time > Day #
Day # = Day number since commencement of folate-deficient diet
SD = # days in one Standard Deviation, as given by References A1 and A2
# SD = Number of Standard Deviations of Day # from Mean = (Day # - Mean) / SD
Mean = mean lifetime of blood cells, as given by References A1 and A2

## Sheet: T3
								Reported Data			Chart Cursors
Red Cell Survival Minimum Sample Size Calculation Table								ENTER Mean →	122		ENTER Max ∑Pn →	1
								ENTER SD →	23		ENTER # SD	2
Data					Cursor			ENTER n →	42
Day #	# SD	P	Pn	∑Pn	Max ∑Pn	#SD
0	-5.30435	1.34742e-08	5.65918e-07	5.65918e-07	1	2
1	-5.26087	1.69532e-08	7.12036e-07	1.27795e-06	1	2
2	-5.21739	2.12902e-08	8.94189e-07	2.17214e-06	1	2
3	-5.17391	2.66862e-08	1.12082e-06	3.29296e-06	1	2
4	-5.13043	3.33865e-08	1.40223e-06	4.6952e-06	1	2
5	-5.08696	4.16904e-08	1.75099e-06	6.44619e-06	1	2
6	-5.04348	5.19612e-08	2.18237e-06	8.62856e-06	1	2
7	-5	6.464e-08	2.71488e-06	1.13434e-05	1	2
8	-4.95652	8.02606e-08	3.37095e-06	1.47144e-05	1	2
9	-4.91304	9.94679e-08	4.17765e-06	1.8892e-05	1	2
10	-4.86957	1.23039e-07	5.16763e-06	2.40597e-05	1	2
11	-4.82609	1.51908e-07	6.38014e-06	3.04398e-05	1	2
12	-4.78261	1.87197e-07	7.86226e-06	3.83021e-05	1	2
13	-4.73913	2.30247e-07	9.67039e-06	4.79725e-05	1	2
14	-4.69565	2.82664e-07	1.18719e-05	5.98443e-05	1	2
15	-4.65217	3.46358e-07	1.4547e-05	7.43914e-05	1	2
16	-4.6087	4.23602e-07	1.77913e-05	9.21827e-05	1	2
17	-4.56522	5.17096e-07	2.1718e-05	0.000113901	1	2
18	-4.52174	6.30032e-07	2.64613e-05	0.000140362	1	2
19	-4.47826	7.66184e-07	3.21797e-05	0.000172542	1	2
20	-4.43478	9.3e-07	3.906e-05	0.000211602	1	2
21	-4.3913	1.12671e-06	4.73218e-05	0.000258924	1	2
22	-4.34783	1.36245e-06	5.72228e-05	0.000316146	1	2
23	-4.30435	1.6444e-06	6.90646e-05	0.000385211	1	2
24	-4.26087	1.98094e-06	8.31996e-05	0.000468411	1	2
25	-4.21739	2.38186e-06	0.000100038	0.000568449	1	2
26	-4.17391	2.85852e-06	0.000120058	0.000688506	1	2
27	-4.13043	3.42408e-06	0.000143811	0.000832318	1	2
28	-4.08696	4.09379e-06	0.000171939	0.00100426	1	2
29	-4.04348	4.88525e-06	0.00020518	0.00120944	1	2
30	-4	5.81871e-06	0.000244386	0.00145382	1	2
31	-3.95652	6.91744e-06	0.000290532	0.00174436	1	2
32	-3.91304	8.20811e-06	0.000344741	0.0020891	1	2
33	-3.86957	9.72121e-06	0.000408291	0.00249739	1	2
34	-3.82609	1.14915e-05	0.000482643	0.00298003	1	2
35	-3.78261	1.35585e-05	0.000569457	0.00354949	1	2
36	-3.73913	1.59671e-05	0.000670618	0.0042201	1	2
37	-3.69565	1.8768e-05	0.000788258	0.00500836	1	2		NOTES
38	-3.65217	2.20187e-05	0.000924784	0.00593315	1	2
39	-3.6087	2.57835e-05	0.00108291	0.00701605	1	2		Interpretation of Chart
40	-3.56522	3.01351e-05	0.00126567	0.00828173	1	2
41	-3.52174	3.51546e-05	0.00147649	0.00975822	1	2		If Cursor is on the curve, then n = minimum sample size required to ensure that ∑Pn < Max ∑Pn
42	-3.47826	4.09327e-05	0.00171917	0.0114774	1	2
43	-3.43478	4.75705e-05	0.00199796	0.0134754	1	2		If Cursor is under the curve, then n > minimum sample size required to ensure that ∑Pn < Max ∑Pn
44	-3.3913	5.51803e-05	0.00231757	0.0157929	1	2
45	-3.34783	6.38865e-05	0.00268323	0.0184762	1	2		If Cursor is above the curve, then n < minimum sample size required to ensure that ∑Pn < Max ∑Pn
46	-3.30435	7.38267e-05	0.00310072	0.0215769	1	2
47	-3.26087	8.51524e-05	0.0035764	0.0251533	1	2		where:
48	-3.21739	9.80301e-05	0.00411726	0.0292705	1	2
49	-3.17391	0.000112642	0.00473097	0.0340015	1	2		∑Pn = Expected number of individuals with red cell survival time > #SD from mean for sample size n
50	-3.13043	0.000129188	0.00542589	0.0394274	1	2
51	-3.08696	0.000147884	0.00621112	0.0456385	1	2		Max ∑Pn = Maximum desired number of individuals with red cell survival time > #SD from mean
52	-3.04348	0.000168966	0.00709657	0.0527351	1	2
53	-3	0.000192689	0.00809294	0.060828	1	2
54	-2.95652	0.000219328	0.00921177	0.0700398	1	2		Data Source
55	-2.91304	0.000249178	0.0104655	0.0805053	1	2
56	-2.86957	0.000282556	0.0118673	0.0923726	1	2		From References A1 and A2:
57	-2.82609	0.000319799	0.0134316	0.105804	1	2
58	-2.78261	0.000361269	0.0151733	0.120977	1	2		Mean red blood cell survival time = 122 days
59	-2.73913	0.000407345	0.0171085	0.138086	1	2		One Standard Deviation for red blood cell survival time = 23 days
60	-2.69565	0.00045843	0.0192541	0.15734	1	2
61	-2.65217	0.000514947	0.0216278	0.178968	1	2
62	-2.6087	0.00057734	0.0242483	0.203216	1	2		Interpretation of Mean and Standard Deviation Data
63	-2.56522	0.00064607	0.0271349	0.230351	1	2
64	-2.52174	0.000721616	0.0303079	0.260659	1	2		See Reference B1
65	-2.47826	0.000804475	0.0337879	0.294447	1	2
66	-2.43478	0.000895153	0.0375964	0.332043	1	2
67	-2.3913	0.000994171	0.0417552	0.373798	1	2		Calculation of Pn
68	-2.34783	0.00110206	0.0462864	0.420085	1	2
69	-2.30435	0.00121934	0.0512125	0.471297	1	2		From Reference B2, equation 1:
70	-2.26087	0.00134657	0.0565557	0.527853	1	2
71	-2.21739	0.00148425	0.0623386	0.590192	1	2		P = 1 / (Mean * SQRT (2 * PI)) * EXP -((x - u)^2 / (2 * SD^2))
72	-2.17391	0.00163293	0.0685829	0.658775	1	2
73	-2.13043	0.0017931	0.0753102	0.734085	1	2		Pn = P x n = Expected number of individuals in population with Red cell Survival Time = Day #
74	-2.08696	0.00196527	0.0825413	0.816626	1	2
75	-2.04348	0.0021499	0.0902958	0.906922	1	2		∑Pn = Expected number of individuals with Red Cell survival time > #SD from mean for sample size n
76	-2	0.00234743	0.0985922	1.00551	1	2
77	-1.95652	0.00255828	0.107448	1.11296	1	2		where:
78	-1.91304	0.00278279	0.116877	1.22984	1	2
79	-1.86957	0.00302129	0.126894	1.35673	1	2		Day # = Day number since commencement of folate-deficient diet
80	-1.82609	0.00327404	0.13751	1.49424	1	2
81	-1.78261	0.00354124	0.148732	1.64297	1	2		SD = # days in one Standard Deviation, as given by References A1 and A2
82	-1.73913	0.003823	0.160566	1.80354	1	2
83	-1.69565	0.00411939	0.173014	1.97656	1	2		# SD = Number of Standard Deviations of Day # from Mean = (Day # - Mean) / SD
84	-1.65217	0.00443037	0.186076	2.16263	1	2
85	-1.6087	0.00475583	0.199745	2.36238	1	2		Mean = mean lifetime of blood cells, as given by References A1 and A2
86	-1.56522	0.00509556	0.214014	2.57639	1	2
87	-1.52174	0.00544925	0.228868	2.80526	1	2		P = Probability for red cell survival
88	-1.47826	0.00581648	0.244292	3.04955	1	2
89	-1.43478	0.00619673	0.260263	3.30981	1	2		n = sample size
90	-1.3913	0.00658938	0.276754	3.58657	1	2
91	-1.34783	0.00699367	0.293734	3.8803	1	2
92	-1.30435	0.00740874	0.311167	4.19147	1	2		REFERENCES
93	-1.26087	0.00783363	0.329013	4.52048	1	2
94	-1.21739	0.00826725	0.347224	4.8677	1	2		A. References - Red Cell Survival Time
95	-1.17391	0.00870839	0.365752	5.23346	1	2
96	-1.13043	0.00915574	0.384541	5.618	1	2		A1. Simplification of the end-alveolar carbon monoxide technique to assess erythrocyte survival, Julie K Furne et al
97	-1.08696	0.0096079	0.403532	6.02153	1	2		The Journal of Laboratory and Clinical Medicine, Volume 142, Issue 1 , Pages 52-57, July 2003
98	-1.04348	0.0100633	0.42266	6.44419	1	2		http://www.journals.elsevierhealth.com/periodicals/ymlc/article/S0022-2143(03)00086-6/abstract
99	-1	0.0105205	0.44186	6.88605	1	2
100	-0.956522	0.0109776	0.461059	7.34711	1	2		A2. Use of breath carbon monoxide measurements to assess erythrocyte survival in subjects with chronic diseases
101	-0.913043	0.0114329	0.480183	7.82729	1	2		Benjamin L. Mitlyng et al, American Journal of Hematology, 81: 432–438.
102	-0.869565	0.0118847	0.499157	8.32645	1	2		http://onlinelibrary.wiley.com/doi/10.1002/ajh.20644/abstract
103	-0.826087	0.012331	0.5179	8.84435	1	2
104	-0.782609	0.0127698	0.536332	9.38068	1	2
105	-0.73913	0.0131993	0.554372	9.93505	1	2		B. References - Statistics
106	-0.695652	0.0136175	0.571935	10.507	1	2
107	-0.652174	0.0140224	0.588941	11.0959	1	2		B1. Wolfram Math World Confidence Intervals
108	-0.608696	0.0144121	0.605308	11.7012	1	2		http://mathworld.wolfram.com/ConfidenceInterval.html
109	-0.565217	0.0147846	0.620954	12.3222	1	2
110	-0.521739	0.0151381	0.635801	12.958	1	2		B2. Wolfram Math World Normal Distribution
111	-0.478261	0.0154708	0.649775	13.6078	1	2		http://mathworld.wolfram.com/NormalDistribution.html
112	-0.434783	0.015781	0.662801	14.2706	1	2
113	-0.391304	0.0160669	0.674811	14.9454	1	2
114	-0.347826	0.0163272	0.685741	15.6311	1	2
115	-0.304348	0.0165603	0.695533	16.3267	1	2
116	-0.26087	0.016765	0.704132	17.0308	1	2
117	-0.217391	0.0169403	0.711491	17.7423	1	2
118	-0.173913	0.017085	0.717569	18.4598	1	2
119	-0.130435	0.0171984	0.722332	19.1822	1	2
120	-0.0869565	0.0172799	0.725754	19.9079	1	2
121	-0.0434783	0.0173289	0.727815	20.6357	1	2
122	0	0.0173453	0.728503	21.3642	1	2
123	0.0434783	0.0173289	0.727815	20.6357	1	2
124	0.0869565	0.0172799	0.725754	19.9079	1	2
125	0.130435	0.0171984	0.722332	19.1822	1	2
126	0.173913	0.017085	0.717569	18.4598	1	2
127	0.217391	0.0169403	0.711491	17.7423	1	2
128	0.26087	0.016765	0.704132	17.0308	1	2
129	0.304348	0.0165603	0.695533	16.3267	1	2
130	0.347826	0.0163272	0.685741	15.6311	1	2
131	0.391304	0.0160669	0.674811	14.9454	1	2
132	0.434783	0.015781	0.662801	14.2706	1	2
133	0.478261	0.0154708	0.649775	13.6078	1	2
134	0.521739	0.0151381	0.635801	12.958	1	2
135	0.565217	0.0147846	0.620954	12.3222	1	2
136	0.608696	0.0144121	0.605308	11.7012	1	2
137	0.652174	0.0140224	0.588941	11.0959	1	2
138	0.695652	0.0136175	0.571935	10.507	1	2
139	0.73913	0.0131993	0.554372	9.93505	1	2
140	0.782609	0.0127698	0.536332	9.38068	1	2
141	0.826087	0.012331	0.5179	8.84435	1	2
142	0.869565	0.0118847	0.499157	8.32645	1	2
143	0.913043	0.0114329	0.480183	7.82729	1	2
144	0.956522	0.0109776	0.461059	7.34711	1	2
145	1	0.0105205	0.44186	6.88605	1	2
146	1.04348	0.0100633	0.42266	6.44419	1	2
147	1.08696	0.0096079	0.403532	6.02153	1	2
148	1.13043	0.00915574	0.384541	5.618	1	2
149	1.17391	0.00870839	0.365752	5.23346	1	2
150	1.21739	0.00826725	0.347224	4.8677	1	2
151	1.26087	0.00783363	0.329013	4.52048	1	2
152	1.30435	0.00740874	0.311167	4.19147	1	2
153	1.34783	0.00699367	0.293734	3.8803	1	2
154	1.3913	0.00658938	0.276754	3.58657	1	2
155	1.43478	0.00619673	0.260263	3.30981	1	2
156	1.47826	0.00581648	0.244292	3.04955	1	2
157	1.52174	0.00544925	0.228868	2.80526	1	2
158	1.56522	0.00509556	0.214014	2.57639	1	2
159	1.6087	0.00475583	0.199745	2.36238	1	2
160	1.65217	0.00443037	0.186076	2.16263	1	2
161	1.69565	0.00411939	0.173014	1.97656	1	2
162	1.73913	0.003823	0.160566	1.80354	1	2
163	1.78261	0.00354124	0.148732	1.64297	1	2
164	1.82609	0.00327404	0.13751	1.49424	1	2
165	1.86957	0.00302129	0.126894	1.35673	1	2
166	1.91304	0.00278279	0.116877	1.22984	1	2
167	1.95652	0.00255828	0.107448	1.11296	1	2
168	2	0.00234743	0.0985922	1.00551	1	2
169	2.04348	0.0021499	0.0902958	0.906922	1	2
170	2.08696	0.00196527	0.0825413	0.816626	1	2
171	2.13043	0.0017931	0.0753102	0.734085	1	2
172	2.17391	0.00163293	0.0685829	0.658775	1	2
173	2.21739	0.00148425	0.0623386	0.590192	1	2
174	2.26087	0.00134657	0.0565557	0.527853	1	2
175	2.30435	0.00121934	0.0512125	0.471297	1	2
176	2.34783	0.00110206	0.0462864	0.420085	1	2
177	2.3913	0.000994171	0.0417552	0.373798	1	2
178	2.43478	0.000895153	0.0375964	0.332043	1	2
179	2.47826	0.000804475	0.0337879	0.294447	1	2
180	2.52174	0.000721616	0.0303079	0.260659	1	2
181	2.56522	0.00064607	0.0271349	0.230351	1	2
182	2.6087	0.00057734	0.0242483	0.203216	1	2
183	2.65217	0.000514947	0.0216278	0.178968	1	2
184	2.69565	0.00045843	0.0192541	0.15734	1	2
185	2.73913	0.000407345	0.0171085	0.138086	1	2
186	2.78261	0.000361269	0.0151733	0.120977	1	2
187	2.82609	0.000319799	0.0134316	0.105804	1	2
188	2.86957	0.000282556	0.0118673	0.0923726	1	2
189	2.91304	0.000249178	0.0104655	0.0805053	1	2
190	2.95652	0.000219328	0.00921177	0.0700398	1	2
191	3	0.000192689	0.00809294	0.060828	1	2
192	3.04348	0.000168966	0.00709657	0.0527351	1	2
193	3.08696	0.000147884	0.00621112	0.0456385	1	2
194	3.13043	0.000129188	0.00542589	0.0394274	1	2
195	3.17391	0.000112642	0.00473097	0.0340015	1	2
196	3.21739	9.80301e-05	0.00411726	0.0292705	1	2
197	3.26087	8.51524e-05	0.0035764	0.0251533	1	2
198	3.30435	7.38267e-05	0.00310072	0.0215769	1	2
199	3.34783	6.38865e-05	0.00268323	0.0184762	1	2
200	3.3913	5.51803e-05	0.00231757	0.0157929	1	2
201	3.43478	4.75705e-05	0.00199796	0.0134754	1	2
202	3.47826	4.09327e-05	0.00171917	0.0114774	1	2
203	3.52174	3.51546e-05	0.00147649	0.00975822	1	2
204	3.56522	3.01351e-05	0.00126567	0.00828173	1	2
205	3.6087	2.57835e-05	0.00108291	0.00701605	1	2
206	3.65217	2.20187e-05	0.000924784	0.00593315	1	2
207	3.69565	1.8768e-05	0.000788258	0.00500836	1	2
208	3.73913	1.59671e-05	0.000670618	0.0042201	1	2
209	3.78261	1.35585e-05	0.000569457	0.00354949	1	2
210	3.82609	1.14915e-05	0.000482643	0.00298003	1	2
211	3.86957	9.72121e-06	0.000408291	0.00249739	1	2
212	3.91304	8.20811e-06	0.000344741	0.0020891	1	2
213	3.95652	6.91744e-06	0.000290532	0.00174436	1	2
214	4	5.81871e-06	0.000244386	0.00145382	1	2
215	4.04348	4.88525e-06	0.00020518	0.00120944	1	2
216	4.08696	4.09379e-06	0.000171939	0.00100426	1	2
217	4.13043	3.42408e-06	0.000143811	0.000832318	1	2
218	4.17391	2.85852e-06	0.000120058	0.000688506	1	2
219	4.21739	2.38186e-06	0.000100038	0.000568449	1	2
220	4.26087	1.98094e-06	8.31996e-05	0.000468411	1	2
221	4.30435	1.6444e-06	6.90646e-05	0.000385211	1	2
222	4.34783	1.36245e-06	5.72228e-05	0.000316146	1	2
223	4.3913	1.12671e-06	4.73218e-05	0.000258924	1	2
224	4.43478	9.3e-07	3.906e-05	0.000211602	1	2
225	4.47826	7.66184e-07	3.21797e-05	0.000172542	1	2
226	4.52174	6.30032e-07	2.64613e-05	0.000140362	1	2
227	4.56522	5.17096e-07	2.1718e-05	0.000113901	1	2
228	4.6087	4.23602e-07	1.77913e-05	9.21827e-05	1	2
229	4.65217	3.46358e-07	1.4547e-05	7.43914e-05	1	2
230	4.69565	2.82664e-07	1.18719e-05	5.98443e-05	1	2
231	4.73913	2.30247e-07	9.67039e-06	4.79725e-05	1	2
232	4.78261	1.87197e-07	7.86226e-06	3.83021e-05	1	2
233	4.82609	1.51908e-07	6.38014e-06	3.04398e-05	1	2
234	4.86957	1.23039e-07	5.16763e-06	2.40597e-05	1	2
235	4.91304	9.94679e-08	4.17765e-06	1.8892e-05	1	2
236	4.95652	8.02606e-08	3.37095e-06	1.47144e-05	1	2
237	5	6.464e-08	2.71488e-06	1.13434e-05	1	2
238	5.04348	5.19612e-08	2.18237e-06	8.62856e-06	1	2
239	5.08696	4.16904e-08	1.75099e-06	6.44619e-06	1	2
240	5.13043	3.33865e-08	1.40223e-06	4.6952e-06	1	2
241	5.17391	2.66862e-08	1.12082e-06	3.29296e-06	1	2
242	5.21739	2.12902e-08	8.94189e-07	2.17214e-06	1	2
243	5.26087	1.69532e-08	7.12036e-07	1.27795e-06	1	2
244	5.30435	1.34742e-08	5.65918e-07	5.65918e-07	1	2
		1	42
